# Supplementary material for: Using strain-resolved analysis to identify contamination in metagenomics data
Source: Microbiome. 2023 Mar 2;11:36. doi: 10.1186/s40168-023-01477-2 (PMC9979413; doi:10.1186/s40168-023-01477-2)
Supplement: Supplementary file 4 — Additional file 3: Table S1. The original and the re-extracted DNA concentrations of four cross-contaminated samples from case study I. *: The re-extracted stool sample (#63D6) is not the same as the original one (#63D9) as the original stool sample is unavailable. This alternative stool sample was collected 3 days earlier than the original sample. The original and the re-extracted DNA concentrations of four cross-contaminated samples from case study I. [file 40168_2023_1477_MOESM3_ESM.xlsx]

## Sheet: TableS1_DNAconc_comparisons
Table S1. The original and the re-extracted DNA concentrations of four cross-contaminated samples from case study I.
infant	sample	original DNA Concentration (ng/ul)	reextracted sample	reextracted DNA Concentration (ng/ul)
#63	#63D9	0.8	#63D6*	0.004
#98	#98D4	23	#98D4	0
#114	#114D237	0.9	#114D237	0.011
#128	#128D37	0.1	unavailable	unavailable
